# Supplementary material for: Folic Acid Functionalized Diallyl Trisulfide–Solid Lipid Nanoparticles for Targeting Triple Negative Breast Cancer
Source: Molecules. 2023 Feb 1;28(3):1393. doi: 10.3390/molecules28031393 (PMC9921651; doi:10.3390/molecules28031393)
Supplement: Supplementary file 1 [file molecules-28-01393-s001.zip]

Archive with 1 entries (1 files):
- molecules-2178334-supplementary.pdf
